# Supplementary material for: Relationship Between Mitochondrial Biological Function and Breast Cancer: An Approach Based on Mendelian Randomization Analysis
Source: Breast J. 2024 Nov 6;2024:4434466. doi: 10.1155/2024/4434466 (PMC11561182; doi:10.1155/2024/4434466)
Supplement: Supporting Information — Tables of the main results of the MR Analysis. [file 4434466.f1.txt]

id.exposure	id.outcome	outcome	exposure	method	nsnp	b	se	pval	lo_ci	up_ci	or	or_lci95	or_uci95	qvalue
prot-a-1942	ieu-a-1127	ieu-a-1127	39S ribosomal protein L33, mitochondrial	Inverse variance weighted	11	-0.0359994458719494	0.0113597538825821	0.00152946521382279	-0.0582645634818104	-0.0137343282620884	0.964640828017516	0.943400325143022	0.986359557314387	0.211066199507545
prot-a-2235	ieu-a-1127	ieu-a-1127	[Pyruvate dehydrogenase (acetyl-transferring)] kinase isozyme 1, mitochondrial	Inverse variance weighted	9	-0.0411450327919925	0.0154665927212118	0.00780822278102961	-0.0714595545255676	-0.0108305110584174	0.959689933343527	0.931033932942493	0.989227927762103	0.508054029855452
prot-a-1942	ieu-a-1127	ieu-a-1127	39S ribosomal protein L33, mitochondrial	MR Egger	11	-0.0502856004033209	0.0157741470972335	0.0110446528229446	-0.0812029287138986	-0.0193682720927432	0.950957791784479	0.922006570851551	0.980818087793448	0.508054029855452
prot-a-1997	ieu-a-1127	ieu-a-1127	N-acetylglutamate synthase, mitochondrial	Inverse variance weighted	7	0.0586863914647776	0.0261241905708349	0.0246759248705274	0.00748297794594128	0.109889804983614	1.06044262472905	1.00751104539109	1.11615506895581	0.698718040329828
prot-a-2025	ieu-a-1127	ieu-a-1127	NADH dehydrogenase [ubiquinone] iron-sulfur protein 4, mitochondrial	Inverse variance weighted	19	0.0171913895241292	0.00795402410303205	0.0306687060578075	0.00160150228218642	0.0327812767660721	1.01734001191463	1.00160278537183	1.03332450244559	0.698718040329828
prot-a-1281	ieu-a-1127	ieu-a-1127	GrpE protein homolog 1, mitochondrial	MR Egger	7	-0.168672274712876	0.0635753346147823	0.0452570149161345	-0.293279930557849	-0.0440646188679025	0.84478571566559	0.745813335530045	0.956892122189564	0.698718040329828
prot-a-1907	ieu-a-1127	ieu-a-1127	Malonyl-CoA decarboxylase, mitochondrial	Inverse variance weighted	11	-0.0513561010181003	0.0262535437033798	0.0504464481105628	-0.102813046676725	0.00010084464052415	0.949940335574658	0.902295644883573	1.00010084972552	0.698718040329828
prot-a-2575	ieu-a-1127	ieu-a-1127	rRNA methyltransferase 3, mitochondrial	Inverse variance weighted	18	-0.0238607972992453	0.0122980606395299	0.052354400253441	-0.0479649961527239	0.00024340155423325	0.97642162082479	0.953167151010951	1.0002434311788	0.698718040329828
prot-a-1392	ieu-a-1127	ieu-a-1127	Serine protease HTRA2, mitochondrial	Inverse variance weighted	8	0.0805047632344549	0.0427683102589272	0.0597890352243309	-0.00332112487304249	0.164330651341952	1.08383400918545	0.996684383961972	1.17860395765148	0.698718040329828
prot-a-64	ieu-a-1127	ieu-a-1127	Apoptosis-inducing factor 1, mitochondrial	Inverse variance weighted	6	-0.0608259024972777	0.0323897196246686	0.0603895745231742	-0.124309752961628	0.00265794796707267	0.940987049011534	0.883106253735197	1.00266148344245	0.698718040329828
prot-a-1941	ieu-a-1127	ieu-a-1127	39S ribosomal protein L32, mitochondrial	Inverse variance weighted	10	-0.0463269721534643	0.0250763992941888	0.064684383723983	-0.0954767147700743	0.00282277046314575	0.95472974111027	0.908939526273117	1.00282675823099	0.698718040329828
prot-a-1943	ieu-a-1127	ieu-a-1127	39S ribosomal protein L34, mitochondrial	MR Egger	10	0.140433103846762	0.0658534778189567	0.0655364949753252	0.0113602873216067	0.269505920371917	1.15077209476349	1.01142506043363	1.30931738384907	0.698718040329828
prot-a-2627	ieu-a-1127	ieu-a-1127	Serine--tRNA ligase, mitochondrial	Inverse variance weighted	10	0.059124025414284	0.0321389292180556	0.0658212646687519	-0.00386827585310496	0.122116326681673	1.06090681198777	0.99613919628806	1.12988552997024	0.698718040329828
prot-a-2454	ieu-a-1127	ieu-a-1127	tRNA pseudouridine synthase A, mitochondrial	Inverse variance weighted	10	0.042211295747324	0.0245815450458263	0.085943626820505	-0.00596853254249545	0.0903911240371435	1.04311486120115	0.994049243764122	1.09460232527161	0.778345539112901
prot-a-1961	ieu-a-1127	ieu-a-1127	Mitochondrial fission regulator 1	MR Egger	9	-0.0956882541903052	0.0485516787551998	0.0893786745289318	-0.190849544550497	-0.000526963830113608	0.908747270068304	0.826256893652079	0.99947317499094	0.778345539112901
prot-a-2024	ieu-a-1127	ieu-a-1127	NADH dehydrogenase [ubiquinone] 1 beta subcomplex subunit 8, mitochondrial	MR Egger	12	-0.112528164149453	0.0604834600889016	0.0924423925809303	-0.2310757459237	0.00601941762479465	0.893572180053687	0.793679345783172	1.00603757072448	0.778345539112901
prot-a-1392	ieu-a-1127	ieu-a-1127	Serine protease HTRA2, mitochondrial	MR Egger	8	-0.163735153488494	0.0829666461491134	0.0958831461226038	-0.326349779940757	-0.00112052703623211	0.84896683801344	0.721552758605862	0.998880100519768	0.778345539112901
prot-a-1864	ieu-a-1127	ieu-a-1127	Methylmalonyl-CoA epimerase, mitochondrial	MR Egger	12	0.0935220196239315	0.0559461158534722	0.125544815786877	-0.016132367448874	0.203176406696737	1.09803478138805	0.983997062253699	1.22528859829772	0.806740958370992
prot-a-641	ieu-a-1127	ieu-a-1127	Cytochrome c oxidase subunit 8A, mitochondrial	Inverse variance weighted	9	-0.0193359493493651	0.0129851874739413	0.136466985276393	-0.04478691679829	0.00611501809955972	0.980849791037166	0.956201210542168	1.00613375299134	0.806740958370992
prot-a-2128	ieu-a-1127	ieu-a-1127	Nucleoside diphosphate-linked moiety X motif 8, mitochondrial	MR Egger	12	0.0724063649612196	0.0447568024551902	0.136782160617335	-0.0153169678509531	0.160129697773392	1.0750921350833	0.984799740269808	1.17366308260937	0.806740958370992
prot-a-2657	ieu-a-1127	ieu-a-1127	Succinate dehydrogenase assembly factor 2, mitochondrial	Inverse variance weighted	9	-0.035820760988117	0.0242721872699241	0.139999062027475	-0.0833942480371682	0.0117527260609342	0.964813210152393	0.919988372103215	1.01182206070332	0.806740958370992
prot-a-1761	ieu-a-1127	ieu-a-1127	Lon protease homolog, mitochondrial	MR Egger	11	-0.0680584912178467	0.042925973055602	0.147317418035891	-0.152193398406827	0.0160764159711333	0.934205829142453	0.858822169839455	1.01620633683325	0.806740958370992
prot-a-1356	ieu-a-1127	ieu-a-1127	Hydroxymethylglutaryl-CoA synthase, mitochondrial	MR Egger	11	0.0985944637095573	0.0625798898480822	0.149594991287055	-0.0240621203926838	0.221251047811798	1.10361865138228	0.976225064389924	1.24763660769148	0.806740958370992
prot-a-1943	ieu-a-1127	ieu-a-1127	39S ribosomal protein L34, mitochondrial	Inverse variance weighted	10	0.0312605285502193	0.0217541576602078	0.150720553729476	-0.011377620463788	0.0738986775642267	1.03175427031857	0.988686859883928	1.07669770633502	0.806740958370992
prot-a-1281	ieu-a-1127	ieu-a-1127	GrpE protein homolog 1, mitochondrial	Inverse variance weighted	7	-0.0386944585427086	0.0269557391666202	0.151150003476895	-0.0915277073092842	0.0141387902238671	0.962044608756562	0.912536031883665	1.01423921565823	0.806740958370992
prot-a-1953	ieu-a-1127	ieu-a-1127	Mitochondrial peptide methionine sulfoxide reductase	Inverse variance weighted	11	-0.0358753663582941	0.0254487660818099	0.158625489479491	-0.0857549478786415	0.0140042151620534	0.964760527608289	0.917819117186324	1.01410273353684	0.806740958370992
prot-a-1907	ieu-a-1127	ieu-a-1127	Malonyl-CoA decarboxylase, mitochondrial	MR Egger	11	-0.0845856759592837	0.0555148105739239	0.161928153225482	-0.193394704684174	0.0242233527656071	0.918892924971402	0.824156611457209	1.02451912151692	0.806740958370992
prot-a-1944	ieu-a-1127	ieu-a-1127	39S ribosomal protein L52, mitochondrial	Inverse variance weighted	9	0.0369818994550126	0.0265525932289583	0.16368657126368	-0.0150611832737456	0.0890249821837708	1.03767423819894	0.985051669073385	1.09310796420927	0.806740958370992
prot-a-1940	ieu-a-1127	ieu-a-1127	39S ribosomal protein L14, mitochondrial	MR Egger	6	0.108343941477039	0.0676015024632405	0.184265363257045	-0.0241550033509123	0.240842886304991	1.11443097851461	0.976134393928982	1.27232112053148	0.861187784780387
prot-a-612	ieu-a-1127	ieu-a-1127	Cytochrome c oxidase assembly factor 3 homolog, mitochondrial	MR Egger	11	0.0538024605222755	0.0381250034938811	0.191802858280939	-0.0209225463257315	0.128527467370283	1.05527612287015	0.979294811613457	1.13715265545531	0.861187784780387
prot-a-2749	ieu-a-1127	ieu-a-1127	Mitochondrial glutamate carrier 2	Inverse variance weighted	13	0.0297658150497908	0.0231365085985193	0.198258115984389	-0.0155817418033069	0.0751133719028886	1.03021324526398	0.984539025467067	1.0780063595893	0.861187784780387
prot-a-385	ieu-a-1127	ieu-a-1127	Coiled-coil domain-containing protein 90B, mitochondrial	MR Egger	10	-0.0820551131210668	0.0587002507317126	0.199695718209945	-0.197107604555223	0.0329973783130899	0.921221185922489	0.821102274213813	1.03354782959894	0.861187784780387
prot-a-847	ieu-a-1127	ieu-a-1127	Mitochondrial import inner membrane translocase subunit TIM14	MR Egger	9	-0.0771185230079679	0.0588795069396052	0.231619495161264	-0.192522356609594	0.0382853105936584	0.925780120859055	0.824875876569522	1.03902763618469	0.914983767278351
prot-a-2866	ieu-a-1127	ieu-a-1127	Steroidogenic acute regulatory protein, mitochondrial	MR Egger	14	0.0548851369228632	0.0440596821438613	0.236648358001718	-0.031471840079105	0.141242113924831	1.05641926413885	0.969018243546621	1.15170345767591	0.914983767278351
prot-a-2022	ieu-a-1127	ieu-a-1127	NADH dehydrogenase [ubiquinone] 1 beta subcomplex subunit 11, mitochondrial	Inverse variance weighted	14	-0.0223841958293787	0.019063864637571	0.240327404282402	-0.0597493705190178	0.0149809788602605	0.977864471420805	0.942000597121514	1.0150937561919	0.914983767278351
prot-a-896	ieu-a-1127	ieu-a-1127	Calcium uptake protein 3, mitochondrial	MR Egger	16	0.0587978688138448	0.0485711890614935	0.246109201220447	-0.0364016617466825	0.153997399374372	1.0605608466511	0.964252912181256	1.16648785317629	0.914983767278351
prot-a-1964	ieu-a-1127	ieu-a-1127	Poly(A) RNA polymerase, mitochondrial	MR Egger	11	-0.106697216144341	0.0902946340411341	0.267622859316688	-0.283674698864964	0.0702802665762819	0.898797773249686	0.753011560383651	1.07280881157656	0.914983767278351
prot-a-818	ieu-a-1127	ieu-a-1127	Diablo homolog, mitochondrial	MR Egger	18	-0.0613562984505127	0.0542774609688274	0.274960829996328	-0.167740121949415	0.0450275250483891	0.940488085624469	0.845573552139907	1.04605665227243	0.914983767278351
prot-a-1783	ieu-a-1127	ieu-a-1127	Leucine-rich PPR motif-containing protein, mitochondrial	MR Egger	14	0.0269037032682168	0.0236349316346627	0.277210312832869	-0.019420762735722	0.0732281692721557	1.02726887536501	0.980766605372559	1.0759760135724	0.914983767278351
prot-a-2041	ieu-a-1127	ieu-a-1127	NFU1 iron-sulfur cluster scaffold homolog, mitochondrial	MR Egger	13	0.050539644484857	0.045591153997939	0.291277358449861	-0.0388190173511034	0.139898306320817	1.05183856212638	0.961924785089174	1.15015682923019	0.914983767278351
prot-a-2022	ieu-a-1127	ieu-a-1127	NADH dehydrogenase [ubiquinone] 1 beta subcomplex subunit 11, mitochondrial	MR Egger	14	-0.05489110715219	0.0497447813972541	0.291466640166428	-0.152390878690808	0.042608664386428	0.946588219028404	0.858652586138735	1.04352944469976	0.914983767278351
prot-a-2025	ieu-a-1127	ieu-a-1127	NADH dehydrogenase [ubiquinone] iron-sulfur protein 4, mitochondrial	MR Egger	19	0.01199949712358	0.0111878951276741	0.298466372546084	-0.00992877732666133	0.0339277715738213	1.01207177991892	0.990120350256223	1.03450988300885	0.914983767278351
prot-a-2575	ieu-a-1127	ieu-a-1127	rRNA methyltransferase 3, mitochondrial	MR Egger	18	-0.0232396186109035	0.0219084608419301	0.304549616408849	-0.0661802018610865	0.0197009646392795	0.977028341547965	0.935962186966093	1.01989630936078	0.914983767278351
prot-a-308	ieu-a-1127	ieu-a-1127	ES1 protein homolog, mitochondrial	Inverse variance weighted	14	0.0184698519500686	0.0182321056805606	0.311041065472983	-0.0172650751838303	0.0542047790839674	1.01864147465261	0.982883112179145	1.05570076545716	0.914983767278351
prot-a-2764	ieu-a-1127	ieu-a-1127	Mitochondrial sodium/hydrogen exchanger 9B2	MR Egger	9	0.0888490739006502	0.0817379882208035	0.313043637721623	-0.0713573830121247	0.249055530813425	1.09291569437544	0.931129062948194	1.28281326675614	0.914983767278351
prot-a-2737	ieu-a-1127	ieu-a-1127	NAD-dependent protein deacylase sirtuin-5, mitochondrial	Inverse variance weighted	13	-0.0221693733036062	0.0222144766649997	0.318294080201701	-0.0657097475670055	0.0213710009597932	0.97807456130163	0.936402617989259	1.02160099628892	0.914983767278351
prot-a-2235	ieu-a-1127	ieu-a-1127	[Pyruvate dehydrogenase (acetyl-transferring)] kinase isozyme 1, mitochondrial	MR Egger	9	-0.0336979125552878	0.0322031523498105	0.330150722136804	-0.0968160911609164	0.0294202660503408	0.966863537861039	0.907722929053594	1.02985731760663	0.914983767278351
prot-a-308	ieu-a-1127	ieu-a-1127	ES1 protein homolog, mitochondrial	MR Egger	14	0.0509189254012344	0.0504633174873018	0.332874597001147	-0.0479891768738771	0.149827027676346	1.05223758008527	0.95314410302052	1.16163329493932	0.914983767278351
GCST90010109	ieu-a-1127	ieu-a-1127	Carbonic anhydrase 5A,mitochondrial levels	MR Egger	10	0.0288355187959524	0.0283275183666831	0.338503181556464	-0.0266864172027465	0.0843574547946513	1.02925528740265	0.97366651872753	1.08801774146531	0.914983767278351
prot-a-896	ieu-a-1127	ieu-a-1127	Calcium uptake protein 3, mitochondrial	Inverse variance weighted	16	-0.019858515601976	0.0208661871436468	0.341245130700255	-0.0607562424035237	0.0210392111995716	0.980337365937182	0.941052600540725	1.02126209576429	0.914983767278351
GCST90010120	ieu-a-1127	ieu-a-1127	2,4-dienoyl-CoA reductase,mitochondrial levels	Inverse variance weighted	9	-0.00945111736261217	0.0101206664075146	0.350384687024486	-0.0292876235213408	0.0103853887961164	0.990593404077573	0.97113710241988	1.01043950412032	0.914983767278351
prot-a-332	ieu-a-1127	ieu-a-1127	Carbonic anhydrase 5A, mitochondrial	Inverse variance weighted	9	-0.018706846551512	0.0204117634006591	0.35941843839388	-0.0587139028168039	0.0213002097137799	0.981467040521312	0.942976513493043	1.02152867844123	0.914983767278351
prot-a-2866	ieu-a-1127	ieu-a-1127	Steroidogenic acute regulatory protein, mitochondrial	Inverse variance weighted	14	0.0153263059938068	0.0169679553790563	0.366393217306993	-0.0179308865491436	0.0485834985367571	1.01544435614136	0.982228915242327	1.04978302350726	0.914983767278351
prot-a-1572	ieu-a-1127	ieu-a-1127	Iron-sulfur cluster assembly enzyme ISCU, mitochondrial	Inverse variance weighted	11	0.0259097286690976	0.0296221917378087	0.381751903721664	-0.0321497671370074	0.0839692244752027	1.02624830349172	0.96836154248258	1.08759542197389	0.914983767278351
prot-a-1945	ieu-a-1127	ieu-a-1127	Ribosome-recycling factor, mitochondrial	MR Egger	12	-0.059354883860953	0.0653072070291508	0.384806666723164	-0.187357009638089	0.0686472419161825	0.942372277095542	0.829147669829714	1.07105831802027	0.914983767278351
prot-a-2653	ieu-a-1127	ieu-a-1127	Protein SCO1 homolog, mitochondrial	MR Egger	13	0.060625605296179	0.0674395008557283	0.387927458116955	-0.0715558163810484	0.192807026973406	1.06250104494774	0.930944314202095	1.21264876243712	0.914983767278351
prot-a-2526	ieu-a-1127	ieu-a-1127	Oligoribonuclease, mitochondrial	Inverse variance weighted	12	0.0201746155296088	0.0233833519985234	0.388260152045321	-0.025656754387497	0.0660059854467146	1.02037949857822	0.97466958325682	1.06823311099922	0.914983767278351
prot-a-534	ieu-a-1127	ieu-a-1127	Coiled-coil-helix-coiled-coil-helix domain-containing protein 10, mitochondrial	Inverse variance weighted	10	-0.0104213872632302	0.0121502879194133	0.391054261828983	-0.0342359515852803	0.0133931770588198	0.989632727247119	0.966343467462625	1.01348326740404	0.914983767278351
prot-a-612	ieu-a-1127	ieu-a-1127	Cytochrome c oxidase assembly factor 3 homolog, mitochondrial	Inverse variance weighted	11	0.0156460229357174	0.0185452851234608	0.398856179912282	-0.0207027359062659	0.0519947817777006	1.01576906280993	0.97951009447662	1.05337024577892	0.914983767278351
prot-a-1997	ieu-a-1127	ieu-a-1127	N-acetylglutamate synthase, mitochondrial	MR Egger	7	0.0671095336607766	0.0746666549006747	0.409957742724535	-0.0792371099445458	0.213456177266099	1.06941260843751	0.923820851363073	1.23794924675895	0.914983767278351
prot-a-203	ieu-a-1127	ieu-a-1127	ATP synthase subunit beta, mitochondrial	MR Egger	14	-0.0408463278269546	0.0479334482268101	0.410817357703431	-0.134795886351502	0.0531032306975932	0.959976640309779	0.873894267232301	1.05453850024568	0.914983767278351
prot-a-2799	ieu-a-1127	ieu-a-1127	Superoxide dismutase [Mn], mitochondrial	Inverse variance weighted	12	0.0104211667470531	0.0126778934013363	0.411079663559839	-0.0144275043195661	0.0352698378136723	1.01047565622205	0.985676073399902	1.03589919586404	0.914983767278351
prot-a-300	ieu-a-1127	ieu-a-1127	Complement component 1 Q subcomponent-binding protein, mitochondrial	MR Egger	21	-0.047914837739617	0.0584435523619018	0.422468831946457	-0.162464200368944	0.0666345248897105	0.953214961561712	0.850046521032522	1.06890474869708	0.923184801405118
prot-a-640	ieu-a-1127	ieu-a-1127	Cytochrome c oxidase subunit 7A1, mitochondrial	MR Egger	16	-0.0454256235979623	0.0556658856522341	0.428143676013968	-0.154530759476341	0.0636795122804164	0.955590673325031	0.856817136490317	1.06575078398436	0.923184801405118
prot-a-2190	ieu-a-1127	ieu-a-1127	Pyruvate carboxylase, mitochondrial	MR Egger	12	0.0630124182603802	0.0778814974817749	0.437295387912446	-0.0896353168038985	0.215660153324659	1.06504006509403	0.914264541397884	1.24068066614632	0.928411746644885
prot-a-1339	ieu-a-1127	ieu-a-1127	Histidine triad nucleotide-binding protein 2, mitochondrial	MR Egger	12	0.0610621748474496	0.0791971879032611	0.458528370449371	-0.0941643134429422	0.216288663137841	1.06296500181951	0.910133202833699	1.24146069122105	0.95874113821232
prot-a-818	ieu-a-1127	ieu-a-1127	Diablo homolog, mitochondrial	Inverse variance weighted	18	-0.0133654703076796	0.0185162666876708	0.47040320256682	-0.0496573530155143	0.0229264124001552	0.986723450991422	0.951555416241427	1.02319124258907	0.95976674663038
prot-a-1864	ieu-a-1127	ieu-a-1127	Methylmalonyl-CoA epimerase, mitochondrial	Inverse variance weighted	12	0.0154355031986823	0.0219672784709189	0.48226836173842	-0.0276203626043187	0.0584913690016833	1.01555524588107	0.972757591869797	1.0602358347614	0.95976674663038
prot-a-638	ieu-a-1127	ieu-a-1127	Cytochrome c oxidase subunit 5B, mitochondrial	MR Egger	14	0.0543019902942917	0.0749706177986006	0.482758589791922	-0.0926404205909654	0.201244401179549	1.05580339639467	0.911521205631008	1.22292361927755	0.95976674663038
prot-a-2657	ieu-a-1127	ieu-a-1127	Succinate dehydrogenase assembly factor 2, mitochondrial	MR Egger	9	-0.0374781702708531	0.0518668048854462	0.493363224690879	-0.139137107846328	0.0641807673046215	0.963215444223577	0.870108721546599	1.06628513083021	0.95976674663038
prot-a-1940	ieu-a-1127	ieu-a-1127	39S ribosomal protein L14, mitochondrial	Inverse variance weighted	6	-0.0245847418619724	0.0359274538615025	0.493793036309833	-0.0950025514305173	0.0458330677065726	0.975715001508932	0.909370614269335	1.04689963501241	0.95976674663038
prot-a-1970	ieu-a-1127	ieu-a-1127	Mitochondrial ubiquitin ligase activator of NFKB 1	MR Egger	14	0.0223132228355192	0.0323711620311962	0.50374961050123	-0.0411342547456254	0.0857607004166638	1.02256402471786	0.959700276981869	1.08954556930585	0.965520086794025
prot-a-2190	ieu-a-1127	ieu-a-1127	Pyruvate carboxylase, mitochondrial	Inverse variance weighted	12	0.0153198959728163	0.0249234026733094	0.538766631813968	-0.0335299732668701	0.0641697652125027	1.01543784714258	0.967025925870866	1.06627339952751	0.989043699027204
prot-a-1969	ieu-a-1127	ieu-a-1127	Mitochondrial ubiquitin ligase activator of NFKB 1	MR Egger	13	0.0676711418978126	0.110121313781565	0.551374266996474	-0.148166633114055	0.283508916909681	1.07001336804718	0.862287417332427	1.32778071996183	0.989043699027204
prot-a-640	ieu-a-1127	ieu-a-1127	Cytochrome c oxidase subunit 7A1, mitochondrial	Inverse variance weighted	16	0.0133034973214242	0.0225610465918023	0.555414141562263	-0.0309161539985083	0.0575231486413568	1.01339238256609	0.969556863134248	1.05920978963848	0.989043699027204
prot-a-2236	ieu-a-1127	ieu-a-1127	[Pyruvate dehydrogenase (acetyl-transferring)] kinase isozyme 2, mitochondrial	MR Egger	5	0.0807830443439279	0.12330642392584	0.559130345019926	-0.160897546550718	0.322463635238574	1.08413566168616	0.851379293384217	1.38052468749586	0.989043699027204
prot-a-2737	ieu-a-1127	ieu-a-1127	NAD-dependent protein deacylase sirtuin-5, mitochondrial	MR Egger	13	-0.0563894478984208	0.0966135734393457	0.571223006747567	-0.245752051839538	0.132973156042697	0.945170969356544	0.782116125140379	1.14221933623226	0.989043699027204
prot-a-992	ieu-a-1127	ieu-a-1127	Persulfide dioxygenase ETHE1, mitochondrial	MR Egger	14	0.0322403774315361	0.0554564205321664	0.571753828565869	-0.0764542068115101	0.140934961674582	1.03276572904356	0.926395335913738	1.151349763689	0.989043699027204
prot-a-2236	ieu-a-1127	ieu-a-1127	[Pyruvate dehydrogenase (acetyl-transferring)] kinase isozyme 2, mitochondrial	Inverse variance weighted	5	-0.0254903357231564	0.047753755176311	0.59348887986048	-0.119087695868726	0.0681070244224132	0.974831799964608	0.887729947099373	1.07047986983801	0.989043699027204
prot-a-1055	ieu-a-1127	ieu-a-1127	Phenylalanine--tRNA ligase, mitochondrial	MR Egger	10	0.0310102123160581	0.0562218351132721	0.59630945614184	-0.0791845845059553	0.141205009138071	1.03149603779629	0.923869376732867	1.1516607247575	0.989043699027204
prot-a-2653	ieu-a-1127	ieu-a-1127	Protein SCO1 homolog, mitochondrial	Inverse variance weighted	13	0.0124529646676087	0.0253066971945075	0.622661530103576	-0.037148161833626	0.0620540911688435	1.01253082569665	0.963533365902571	1.06401989725139	0.989043699027204
prot-a-2776	ieu-a-1127	ieu-a-1127	Essential MCU regulator, mitochondrial	MR Egger	15	0.0208543959670812	0.0415904212932829	0.624456921426849	-0.0606628297677532	0.102371621701916	1.02107336841301	0.941140510850443	1.10779507593416	0.989043699027204
prot-a-1944	ieu-a-1127	ieu-a-1127	39S ribosomal protein L52, mitochondrial	MR Egger	9	0.0605456491751643	0.121341525842452	0.633097280532834	-0.177283741476041	0.298375039826369	1.0624160948818	0.837542105371647	1.34766712195685	0.989043699027204
prot-a-1953	ieu-a-1127	ieu-a-1127	Mitochondrial peptide methionine sulfoxide reductase	MR Egger	11	-0.0264293030052614	0.0557183530189899	0.646556502729849	-0.135637274922482	0.0827786689119587	0.973916894399302	0.87315929182692	1.08630134967904	0.989043699027204
prot-a-637	ieu-a-1127	ieu-a-1127	Cytochrome c oxidase subunit 4 isoform 2, mitochondrial	Inverse variance weighted	11	0.00870043223220875	0.019638948268479	0.657751807361384	-0.02979190637401	0.0471927708384275	1.00873839099875	0.970647498091448	1.04832407591379	0.989043699027204
prot-a-64	ieu-a-1127	ieu-a-1127	Apoptosis-inducing factor 1, mitochondrial	MR Egger	6	-0.176197962333253	0.377682394338665	0.66511549976591	-0.916455455237037	0.56405953057053	0.838451984995636	0.399934116081306	1.75779385372615	0.989043699027204
GCST90010109	ieu-a-1127	ieu-a-1127	Carbonic anhydrase 5A,mitochondrial levels	Inverse variance weighted	10	-0.00699445662781543	0.0162507665766078	0.666899025201809	-0.0388459591179667	0.0248570458623359	0.993029947652568	0.961898869484981	1.02516855796165	0.989043699027204
prot-a-1220	ieu-a-1127	ieu-a-1127	Glutaredoxin-2, mitochondrial	MR Egger	16	-0.0101706803617386	0.023217231200599	0.668021796356289	-0.0556764535149127	0.0353350927914354	0.989880866105544	0.945845111250283	1.03596679564861	0.989043699027204
prot-a-385	ieu-a-1127	ieu-a-1127	Coiled-coil domain-containing protein 90B, mitochondrial	Inverse variance weighted	10	-0.0129166892649908	0.0302650430031319	0.6695353820566	-0.0722361735511292	0.0464027950211476	0.987166373150704	0.930311154974615	1.04749625226853	0.989043699027204
prot-a-1572	ieu-a-1127	ieu-a-1127	Iron-sulfur cluster assembly enzyme ISCU, mitochondrial	MR Egger	11	0.032544041698686	0.0752234187934405	0.67546408619353	-0.114893859136457	0.179981942533829	1.03307939071331	0.891460759300269	1.19719574460497	0.989043699027204
prot-a-1220	ieu-a-1127	ieu-a-1127	Glutaredoxin-2, mitochondrial	Inverse variance weighted	16	-0.00544386424895103	0.0131047636728506	0.677840984699023	-0.0311292010477383	0.0202414725498362	0.994570926727835	0.969350323907564	1.02044772039153	0.989043699027204
prot-a-2026	ieu-a-1127	ieu-a-1127	NADH dehydrogenase [ubiquinone] flavoprotein 2, mitochondrial	MR Egger	5	-0.0409087877450306	0.0913363685886074	0.684599706534116	-0.219928070178701	0.13811049468864	0.959916682119982	0.80257652507233	1.14810240248329	0.989043699027204
prot-a-1356	ieu-a-1127	ieu-a-1127	Hydroxymethylglutaryl-CoA synthase, mitochondrial	Inverse variance weighted	11	0.0117723558958235	0.0293500229691123	0.688344953597412	-0.0457536891236367	0.0692984009152837	1.01184192279825	0.955277228386508	1.07175597440057	0.989043699027204
prot-a-1969	ieu-a-1127	ieu-a-1127	Mitochondrial ubiquitin ligase activator of NFKB 1	Inverse variance weighted	13	0.0154320102893707	0.0391146953991592	0.693188093565913	-0.0612327926929815	0.0920968132717228	1.01555169864489	0.940604248491177	1.09647096988442	0.989043699027204
GCST90010172	ieu-a-1127	ieu-a-1127	Superoxide dismutase [Mn],mitochondrial levels	MR Egger	14	-0.0112315142113238	0.0283213356346165	0.698643280602286	-0.0667413320551722	0.0442783036325245	0.988831323769168	0.935437137646754	1.04527321774595	0.989043699027204
prot-a-2128	ieu-a-1127	ieu-a-1127	Nucleoside diphosphate-linked moiety X motif 8, mitochondrial	Inverse variance weighted	12	-0.00707337518740653	0.0185294593627796	0.702656654494376	-0.0433911155384545	0.0292443651636415	0.992951582251751	0.957536809294868	1.02967618072282	0.989043699027204
prot-a-992	ieu-a-1127	ieu-a-1127	Persulfide dioxygenase ETHE1, mitochondrial	Inverse variance weighted	14	-0.00696489634660669	0.0184948647060308	0.706481726448569	-0.0432148311704271	0.0292850384772137	0.993059302330933	0.957705622945324	1.02971806191672	0.989043699027204
prot-a-1339	ieu-a-1127	ieu-a-1127	Histidine triad nucleotide-binding protein 2, mitochondrial	Inverse variance weighted	12	-0.0103410011783982	0.0291283685991807	0.722578523617384	-0.0674326036327924	0.046750601275996	0.989712283145034	0.934790719991666	1.04786064138173	0.989043699027204
prot-a-641	ieu-a-1127	ieu-a-1127	Cytochrome c oxidase subunit 8A, mitochondrial	MR Egger	9	-0.00707700478879916	0.019240045722625	0.723872532769007	-0.0447874944051441	0.0306334848275458	0.992947978239846	0.956200658233954	1.03110751807218	0.989043699027204
prot-a-1961	ieu-a-1127	ieu-a-1127	Mitochondrial fission regulator 1	Inverse variance weighted	9	-0.0083826146594807	0.0239678572266289	0.726530816735311	-0.0553596148236733	0.0385943855047119	0.99165242148826	0.946144839057622	1.03934882319179	0.989043699027204
prot-a-534	ieu-a-1127	ieu-a-1127	Coiled-coil-helix-coiled-coil-helix domain-containing protein 10, mitochondrial	MR Egger	10	-0.00692005752476524	0.0201281273087678	0.73985785026187	-0.0463711870499501	0.0325310720004196	0.993103830938366	0.954687528766809	1.03306599207222	0.989043699027204
prot-a-2129	ieu-a-1127	ieu-a-1127	ADP-ribose pyrophosphatase, mitochondrial	Inverse variance weighted	17	-0.00424379826449478	0.01323594237865	0.748493201822712	-0.0301862453266488	0.0216986487976592	0.99576519392252	0.970264809433151	1.02193577648852	0.989043699027204
prot-a-1368	ieu-a-1127	ieu-a-1127	4-hydroxy-2-oxoglutarate aldolase, mitochondrial	Inverse variance weighted	3	-0.0153833206332423	0.0505411713200166	0.760844448442117	-0.114444016420475	0.0836773751539902	0.984734398234881	0.891861866640268	1.08727805430226	0.989043699027204
prot-a-203	ieu-a-1127	ieu-a-1127	ATP synthase subunit beta, mitochondrial	Inverse variance weighted	14	0.00573408100128488	0.0198282105103562	0.77243749658236	-0.0331292115990134	0.0445973736015831	1.00575055231131	0.967413550461129	1.04560678625221	0.989043699027204
prot-a-847	ieu-a-1127	ieu-a-1127	Mitochondrial import inner membrane translocase subunit TIM14	Inverse variance weighted	9	0.00619855936933433	0.0221634332953216	0.779726820075692	-0.037241769889496	0.0496388886281647	1.0062178101937	0.963443175638757	1.05089153896361	0.989043699027204
prot-a-300	ieu-a-1127	ieu-a-1127	Complement component 1 Q subcomponent-binding protein, mitochondrial	Inverse variance weighted	21	-0.00542405333346107	0.0198615420480873	0.784781525031401	-0.0443526757477122	0.0335045690807901	0.994590630283585	0.956616522526627	1.03407216847477	0.989043699027204
prot-a-1945	ieu-a-1127	ieu-a-1127	Ribosome-recycling factor, mitochondrial	Inverse variance weighted	12	-0.00728821026267206	0.0284363059750878	0.797719603413999	-0.0630233699738441	0.0484469494484999	0.9927382843366	0.938921530861115	1.04963968637903	0.989043699027204
prot-a-1965	ieu-a-1127	ieu-a-1127	Peptide chain release factor 1-like, mitochondrial	Inverse variance weighted	10	0.00491570196891555	0.0202028804849859	0.807759924224516	-0.0346819437816569	0.044513347719488	1.00492780385347	0.965912581910056	1.04551893191074	0.989043699027204
prot-a-2776	ieu-a-1127	ieu-a-1127	Essential MCU regulator, mitochondrial	Inverse variance weighted	15	0.00409456854219032	0.0171277004404511	0.811058130996814	-0.0294757243210938	0.0376648614054744	1.00410296274093	0.970954447933511	1.03838317228055	0.989043699027204
prot-a-2764	ieu-a-1127	ieu-a-1127	Mitochondrial sodium/hydrogen exchanger 9B2	Inverse variance weighted	9	0.00607058913374227	0.0260685391631637	0.815862103813346	-0.0450237476260587	0.0571649258935432	1.00608905250222	0.955974779431953	1.05883042454979	0.989043699027204
prot-a-63	ieu-a-1127	ieu-a-1127	Apoptosis-inducing factor 1, mitochondrial	MR Egger	13	-0.00628942655343905	0.0291131593196988	0.832915255229554	-0.0633512188200487	0.0507723657131706	0.993730310489841	0.938613756974959	1.05208337577411	0.989043699027204
prot-a-1964	ieu-a-1127	ieu-a-1127	Poly(A) RNA polymerase, mitochondrial	Inverse variance weighted	11	0.00611240593410651	0.0292337465679959	0.834380067493089	-0.0511857373391655	0.0634105492073786	1.00613112480694	0.950102184691209	1.06546417492376	0.989043699027204
prot-a-638	ieu-a-1127	ieu-a-1127	Cytochrome c oxidase subunit 5B, mitochondrial	Inverse variance weighted	14	0.00518164527003122	0.0253031346769345	0.837741872095685	-0.0444124986967604	0.0547757892368229	1.00519509321134	0.95655929661687	1.05630375345236	0.989043699027204
prot-a-332	ieu-a-1127	ieu-a-1127	Carbonic anhydrase 5A, mitochondrial	MR Egger	9	0.0124601362031657	0.0615917718433659	0.845434677393093	-0.108259736609831	0.133180009016163	1.01253808712351	0.897394479957399	1.14245563213672	0.989043699027204
prot-a-2526	ieu-a-1127	ieu-a-1127	Oligoribonuclease, mitochondrial	MR Egger	12	0.0101103797571498	0.0513302338914619	0.847798766645242	-0.0904968786701155	0.110717638184415	1.01016166232962	0.91347718516014	1.11707944173958	0.989043699027204
prot-a-1941	ieu-a-1127	ieu-a-1127	39S ribosomal protein L32, mitochondrial	MR Egger	10	-0.0140507908669082	0.0745799077181077	0.855255127790177	-0.160227409994399	0.132125828260583	0.986047460785635	0.851950024984703	1.14125191197601	0.989043699027204
prot-a-1761	ieu-a-1127	ieu-a-1127	Lon protease homolog, mitochondrial	Inverse variance weighted	11	0.00330317295846983	0.018948870212214	0.861613737335233	-0.0338366126574696	0.0404429585744093	1.00330863444602	0.966729443089236	1.04127191237417	0.989043699027204
prot-a-825	ieu-a-1127	ieu-a-1127	Dihydrolipoyl dehydrogenase, mitochondrial	MR Egger	19	0.00668010995861925	0.0431624738634264	0.878827948219024	-0.0779183388136966	0.0912785587309351	1.00670247165829	0.925039963320069	1.09557414450023	0.989043699027204
prot-a-2454	ieu-a-1127	ieu-a-1127	tRNA pseudouridine synthase A, mitochondrial	MR Egger	10	-0.0129132448713764	0.0862855041392615	0.884739265461485	-0.182032832984329	0.156206343241576	0.987169773346112	0.833573971245297	1.16906740736203	0.989043699027204
prot-a-1965	ieu-a-1127	ieu-a-1127	Peptide chain release factor 1-like, mitochondrial	MR Egger	10	-0.00680191719637104	0.0523408441225215	0.899810757933048	-0.109389971676513	0.0957861372837711	0.993221163481799	0.896380786211524	1.1005236778417	0.989043699027204
GCST90010172	ieu-a-1127	ieu-a-1127	Superoxide dismutase [Mn],mitochondrial levels	Inverse variance weighted	14	0.00171973802797826	0.0148148375499919	0.907587444323585	-0.027317343570006	0.0307568196259625	1.00172121762547	0.973052400599979	1.03123469735272	0.989043699027204
prot-a-3015	ieu-a-1127	ieu-a-1127	Transmembrane protein 70, mitochondrial	Inverse variance weighted	7	-0.00309383865085499	0.0269052126677304	0.908452805375865	-0.0558280554796065	0.0496403781778965	0.996910942336139	0.945701730141825	1.05089310431999	0.989043699027204
prot-a-2026	ieu-a-1127	ieu-a-1127	NADH dehydrogenase [ubiquinone] flavoprotein 2, mitochondrial	Inverse variance weighted	5	-0.00345964015666454	0.0301955870091902	0.908782500970621	-0.0626429906946774	0.0557237103813483	0.996546337502838	0.939278745090356	1.05730552083853	0.989043699027204
prot-a-1783	ieu-a-1127	ieu-a-1127	Leucine-rich PPR motif-containing protein, mitochondrial	Inverse variance weighted	14	0.00141120843290345	0.0123412004750915	0.908960851795725	-0.0227775444982759	0.0255999613640828	1.0014122046561	0.97747990537184	1.02593045455262	0.989043699027204
prot-a-2799	ieu-a-1127	ieu-a-1127	Superoxide dismutase [Mn], mitochondrial	MR Egger	12	0.00264586895906011	0.0238318641510694	0.913795338963454	-0.044064584777036	0.0493563226951562	1.0026493723595	0.956892154810847	1.0505946347649	0.989043699027204
prot-a-63	ieu-a-1127	ieu-a-1127	Apoptosis-inducing factor 1, mitochondrial	Inverse variance weighted	13	-0.00154614172875414	0.0156236317318891	0.921168650664762	-0.0321684599232569	0.0290761764657486	0.998455052932584	0.968343441276436	1.02950301538937	0.989043699027204
GCST90010120	ieu-a-1127	ieu-a-1127	2,4-dienoyl-CoA reductase,mitochondrial levels	MR Egger	9	-0.00163914071023518	0.0160206458773764	0.921376492260482	-0.033039606629893	0.0297613252094226	0.998362201947197	0.967500239406267	1.03020861978135	0.989043699027204
prot-a-2129	ieu-a-1127	ieu-a-1127	ADP-ribose pyrophosphatase, mitochondrial	MR Egger	17	-0.00213849313839517	0.0223732453417727	0.925117343608937	-0.0459900540082696	0.0417130677314793	0.997863791808985	0.955051461077411	1.04259528159886	0.989043699027204
prot-a-1368	ieu-a-1127	ieu-a-1127	4-hydroxy-2-oxoglutarate aldolase, mitochondrial	MR Egger	3	0.0146615388882607	0.142728268482224	0.934832801871695	-0.265085867336898	0.294408945113419	1.01476954645638	0.767140074872379	1.34233273185029	0.989043699027204
prot-a-637	ieu-a-1127	ieu-a-1127	Cytochrome c oxidase subunit 4 isoform 2, mitochondrial	MR Egger	11	0.0042789558150992	0.0529706252520864	0.93738490249459	-0.0995434696789902	0.108101381309189	1.00428812361808	0.905250598060306	1.11416069473077	0.989043699027204
prot-a-1055	ieu-a-1127	ieu-a-1127	Phenylalanine--tRNA ligase, mitochondrial	Inverse variance weighted	10	0.00213110381560539	0.0284024217659075	0.940188878593727	-0.0535376428455734	0.0577998504767841	1.00213337623131	0.947870259798423	1.05950291548374	0.989043699027204
prot-a-3015	ieu-a-1127	ieu-a-1127	Transmembrane protein 70, mitochondrial	MR Egger	7	-0.00615197929346129	0.0864732826229341	0.946041799069499	-0.175639613234412	0.16333565464749	0.993866905385256	0.838920264625469	1.1774318338359	0.989043699027204
prot-a-2041	ieu-a-1127	ieu-a-1127	NFU1 iron-sulfur cluster scaffold homolog, mitochondrial	Inverse variance weighted	13	0.000787222061093297	0.0190958998741952	0.967116791145439	-0.0366407416923294	0.038215185814516	1.00078753200171	0.964022406203198	1.03895477715582	0.990544712540045
prot-a-2749	ieu-a-1127	ieu-a-1127	Mitochondrial glutamate carrier 2	MR Egger	13	0.00142837432213204	0.0513587773156613	0.978310502901917	-0.0992348292165641	0.102091577860828	1.00142939493462	0.905530038144543	1.10748488818107	0.990544712540045
prot-a-825	ieu-a-1127	ieu-a-1127	Dihydrolipoyl dehydrogenase, mitochondrial	Inverse variance weighted	19	-0.00060795897091425	0.0224791411170222	0.978423466251554	-0.0446670755602777	0.0434511576184492	0.999392225798695	0.956315809745746	1.04440898164427	0.990544712540045
prot-a-2627	ieu-a-1127	ieu-a-1127	Serine--tRNA ligase, mitochondrial	MR Egger	10	0.00245823171691682	0.0968487600134599	0.980371850222215	-0.187365337909465	0.192281801343298	1.00246125564584	0.829140764491663	1.21201201545932	0.990544712540045
prot-a-1970	ieu-a-1127	ieu-a-1127	Mitochondrial ubiquitin ligase activator of NFKB 1	Inverse variance weighted	14	-0.000258042992048443	0.0157576592710601	0.98693465100237	-0.0311430551633262	0.0306269691792293	0.999741990298181	0.969336894509158	1.0311007997601	0.990544712540045
prot-a-2024	ieu-a-1127	ieu-a-1127	NADH dehydrogenase [ubiquinone] 1 beta subcomplex subunit 8, mitochondrial	Inverse variance weighted	12	-0.000330840611894954	0.0279173360791885	0.990544712540045	-0.0550488193271043	0.0543871381033144	0.999669214109825	0.94643894231332	1.0558932995681	0.990544712540045
